# Supplementary material for: A Single Center Analysis of Thymic Neuroendocrine Tumors
Source: Cancers (Basel). 2022 Oct 9;14(19):4944. doi: 10.3390/cancers14194944 (PMC9564064; doi:10.3390/cancers14194944)
Supplement: Supplementary file 1 [file cancers-14-04944-s001.zip]

Archive with 1 entries (1 files):
- cancers-1890972-supplementary.pdf
